# Supplementary material for: Personal and Emotional Factors of Nursing Professionals Related to Coping with End-of-Life Care: A Cross-Sectional Study
Source: Int J Environ Res Public Health. 2021 Sep 9;18(18):9515. doi: 10.3390/ijerph18189515 (PMC8465186; doi:10.3390/ijerph18189515)
Supplement: Supplementary file 1 [file ijerph-18-09515-s001.zip]

Archive with 1 entries (1 files):
- ijerph-1339781-supplementary.pdf
